# Supplementary material for: Exploring the Virome of Nile Tilapia (Oreochromis niloticus) Using Metagenomic Analysis
Source: Pathogens. 2025 Sep 16;14(9):935. doi: 10.3390/pathogens14090935 (PMC12472937; doi:10.3390/pathogens14090935)
Supplement: Supplementary file 1 [file pathogens-14-00935-s001.zip]

Archive with 1 entries (1 files):
- pathogens-3755190-supplementary.pdf
